# Supplementary material for: Lower prevalence of Blastocystis sp. infections in HIV positive compared to HIV negative adults in Ghana
Source: PLoS One. 2019 Sep 3;14(9):e0221968. doi: 10.1371/journal.pone.0221968 (PMC6719849; doi:10.1371/journal.pone.0221968)
Supplement: S1 File — (XLSX) [file pone.0221968.s001.xlsx]

## Sheet: Sheet1
ID	BLASTOresult	BlastoGe0type	Gender	Age	MSHIVD	CD4count	CurrTakeART	ThDART	AZT	X3TC	ABC	TDF	d4T3TC	NVP	EFV	LPV	OtherAntibioticsThanTreatment	Septrin	Occupation	LevelOfEduc	Electricity	FreezerRefridgerator	PipedWater	BMI	FeverSymp	SympCough	AnyGITSymp	TBTreat	HIVStatus
1	1	2	2	85	NA	337	NA	NA	NA	NA	NA	NA	NA	NA	NA	NA	0	0	6	3	1	1	1	21.67	0	0	0	0	0
2	1	1	1	24	NA	347	NA	NA	NA	NA	NA	NA	NA	NA	NA	NA	0	0	6	3	1	1	0	NA	0	1	1	0	0
3	0	NA	2	51	NA	479	NA	NA	NA	NA	NA	NA	NA	NA	NA	NA	NA	NA	6	5	0	0	0	NA	NA	NA	NA	NA	0
4	0	NA	1	33	NA	524	NA	NA	NA	NA	NA	NA	NA	NA	NA	NA	0	0	6	3	1	1	1	23.03	0	0	0	0	0
5	0	NA	1	63	NA	622	NA	NA	NA	NA	NA	NA	NA	NA	NA	NA	0	0	3	5	1	1	1	30.66	1	0	1	0	0
6	0	NA	1	42	NA	626	NA	NA	NA	NA	NA	NA	NA	NA	NA	NA	0	0	3	3	1	1	1	20.64	0	1	1	0	0
7	0	NA	2	19	NA	649	NA	NA	NA	NA	NA	NA	NA	NA	NA	NA	0	0	5	3	1	1	1	21.22	0	0	0	0	0
8	0	NA	2	22	NA	662	NA	NA	NA	NA	NA	NA	NA	NA	NA	NA	NA	NA	NA	NA	0	0	0	NA	NA	NA	NA	NA	0
9	0	NA	2	39	NA	680	NA	NA	NA	NA	NA	NA	NA	NA	NA	NA	0	0	3	3	1	1	0	23.46	0	0	0	NA	0
10	1	1	2	65	NA	709	NA	NA	NA	NA	NA	NA	NA	NA	NA	NA	0	0	2	5	1	0	1	20.94	0	0	1	0	0
11	0	NA	2	28	NA	743	NA	NA	NA	NA	NA	NA	NA	NA	NA	NA	0	0	4	3	1	1	1	26.84	0	0	0	0	0
12	0	NA	NA	NA	NA	769	NA	NA	NA	NA	NA	NA	NA	NA	NA	NA	NA	NA	NA	NA	0	0	0	NA	NA	NA	NA	NA	0
13	1	1	1	41	NA	769	NA	NA	NA	NA	NA	NA	NA	NA	NA	NA	0	0	3	3	1	1	0	32.76	0	1	0	0	0
14	0	NA	2	51	NA	787	NA	NA	NA	NA	NA	NA	NA	NA	NA	NA	0	0	4	3	1	1	0	31.37	0	0	0	0	0
15	1	3	1	44	NA	824	NA	NA	NA	NA	NA	NA	NA	NA	NA	NA	0	0	3	4	1	1	0	23.16	0	0	0	0	0
16	0	NA	2	47	NA	845	NA	NA	NA	NA	NA	NA	NA	NA	NA	NA	0	0	6	3	1	1	1	29.93	0	0	0	NA	0
17	0	NA	2	25	NA	849	NA	NA	NA	NA	NA	NA	NA	NA	NA	NA	0	0	6	3	1	1	1	21.45	0	0	0	0	0
18	1	NA	2	29	NA	858	NA	NA	NA	NA	NA	NA	NA	NA	NA	NA	0	0	4	4	1	1	1	21.83	0	0	0	0	0
19	1	1	1	23	NA	863	NA	NA	NA	NA	NA	NA	NA	NA	NA	NA	0	0	3	3	1	1	1	29.83	1	1	0	0	0
20	1	1	1	37	NA	874	NA	NA	NA	NA	NA	NA	NA	NA	NA	NA	0	0	4	3	1	0	1	21.4	1	0	0	0	0
21	1	1	1	39	NA	875	NA	NA	NA	NA	NA	NA	NA	NA	NA	NA	0	0	4	2	1	1	1	22.66	0	0	0	0	0
22	0	NA	1	48	NA	893	NA	NA	NA	NA	NA	NA	NA	NA	NA	NA	NA	NA	NA	NA	NA	NA	NA	NA	NA	NA	NA	NA	0
23	0	NA	1	32	NA	901	NA	NA	NA	NA	NA	NA	NA	NA	NA	NA	0	0	3	5	1	1	1	28.92	1	1	1	0	0
24	0	NA	1	28	NA	919	NA	NA	NA	NA	NA	NA	NA	NA	NA	NA	0	0	3	3	1	1	1	30.29	0	0	0	0	0
25	0	NA	1	29	NA	935	NA	NA	NA	NA	NA	NA	NA	NA	NA	NA	0	0	3	1	1	1	1	21.88	0	0	1	0	0
26	0	NA	1	28	NA	940	NA	NA	NA	NA	NA	NA	NA	NA	NA	NA	0	0	1	3	1	1	1	NA	0	0	1	0	0
27	0	NA	2	34	NA	948	NA	NA	NA	NA	NA	NA	NA	NA	NA	NA	0	0	4	2	1	1	1	21.11	1	0	0	0	0
28	0	NA	2	42	NA	957	NA	NA	NA	NA	NA	NA	NA	NA	NA	NA	0	0	4	3	1	1	1	21.98	0	0	1	0	0
29	0	NA	1	33	NA	967	NA	NA	NA	NA	NA	NA	NA	NA	NA	NA	0	0	3	2	1	1	1	32.29	1	0	1	0	0
30	0	NA	2	29	NA	969	NA	NA	NA	NA	NA	NA	NA	NA	NA	NA	0	0	1	4	1	1	1	28.44	0	0	0	0	0
31	1	2	2	23	NA	977	NA	NA	NA	NA	NA	NA	NA	NA	NA	NA	0	0	6	4	1	1	0	20.63	0	0	0	0	0
32	0	NA	2	35	NA	980	NA	NA	NA	NA	NA	NA	NA	NA	NA	NA	0	0	2	1	0	0	0	24.89	0	0	0	0	0
33	0	NA	1	20	NA	984	NA	NA	NA	NA	NA	NA	NA	NA	NA	NA	0	0	5	3	1	0	0	21.38	0	0	0	0	0
34	1	1	1	32	NA	986	NA	NA	NA	NA	NA	NA	NA	NA	NA	NA	0	0	3	3	1	1	1	16.17	1	1	1	0	0
35	0	NA	1	27	NA	1000	NA	NA	NA	NA	NA	NA	NA	NA	NA	NA	0	0	4	3	1	1	0	27.66	0	0	0	0	0
36	0	NA	1	27	NA	1014	NA	NA	NA	NA	NA	NA	NA	NA	NA	NA	0	0	4	2	1	1	1	24.82	0	0	0	NA	0
37	0	NA	2	56	NA	1025	NA	NA	NA	NA	NA	NA	NA	NA	NA	NA	0	0	6	1	1	0	0	26.01	1	0	1	0	0
38	0	NA	1	25	NA	1038	NA	NA	NA	NA	NA	NA	NA	NA	NA	NA	0	0	3	3	1	1	0	30.62	0	0	1	0	0
39	0	NA	2	35	NA	1044	NA	NA	NA	NA	NA	NA	NA	NA	NA	NA	0	0	3	3	1	0	0	21.18	0	0	0	0	0
40	0	NA	1	24	NA	1057	NA	NA	NA	NA	NA	NA	NA	NA	NA	NA	0	0	4	4	1	1	1	19.91	0	0	0	0	0
41	0	NA	1	51	NA	1080	NA	NA	NA	NA	NA	NA	NA	NA	NA	NA	0	0	3	2	1	0	0	33.2	0	0	0	0	0
42	0	NA	2	NA	NA	1085	NA	NA	NA	NA	NA	NA	NA	NA	NA	NA	NA	NA	NA	NA	NA	NA	NA	NA	NA	0	0	NA	0
43	0	NA	1	47	NA	1089	NA	NA	NA	NA	NA	NA	NA	NA	NA	NA	0	0	3	1	1	0	0	33.02	1	0	1	0	0
44	1	1	1	25	NA	1099	NA	NA	NA	NA	NA	NA	NA	NA	NA	NA	0	0	6	3	1	1	0	NA	1	0	0	0	0
45	0	NA	1	20	NA	1112	NA	NA	NA	NA	NA	NA	NA	NA	NA	NA	0	0	6	3	1	1	0	NA	1	1	1	0	0
46	0	NA	2	45	NA	1116	NA	NA	NA	NA	NA	NA	NA	NA	NA	NA	0	0	3	2	1	0	0	24.44	0	0	0	0	0
47	0	NA	1	53	NA	1122	NA	NA	NA	NA	NA	NA	NA	NA	NA	NA	0	0	3	3	1	1	0	39.69	0	1	0	0	0
48	1	1	2	23	NA	1145	NA	NA	NA	NA	NA	NA	NA	NA	NA	NA	0	0	6	3	1	1	1	22.48	0	1	0	0	0
49	0	NA	2	24	NA	1161	NA	NA	NA	NA	NA	NA	NA	NA	NA	NA	NA	NA	NA	NA	NA	NA	NA	27.82	NA	0	0	NA	0
50	0	NA	1	29	NA	1169	NA	NA	NA	NA	NA	NA	NA	NA	NA	NA	0	0	4	3	1	1	1	27.93	0	0	0	0	0
51	0	NA	2	27	NA	1240	NA	NA	NA	NA	NA	NA	NA	NA	NA	NA	0	0	4	4	1	1	1	27.47	1	0	0	0	0
52	0	NA	1	27	NA	1257	NA	NA	NA	NA	NA	NA	NA	NA	NA	NA	0	0	3	3	1	1	0	24.42	0	0	1	0	0
53	0	NA	NA	26	NA	1262	NA	NA	NA	NA	NA	NA	NA	NA	NA	NA	NA	NA	NA	NA	NA	NA	NA	NA	NA	NA	NA	NA	0
54	0	NA	1	27	NA	1343	NA	NA	NA	NA	NA	NA	NA	NA	NA	NA	0	0	6	3	1	1	1	21.13	1	0	0	0	0
55	0	NA	1	25	NA	1357	NA	NA	NA	NA	NA	NA	NA	NA	NA	NA	0	0	4	3	1	1	1	20.76	0	0	0	0	0
56	0	NA	1	28	NA	1367	NA	NA	NA	NA	NA	NA	NA	NA	NA	NA	0	0	1	1	1	1	1	NA	0	0	0	0	0
57	0	NA	2	22	NA	1381	NA	NA	NA	NA	NA	NA	NA	NA	NA	NA	0	0	6	1	1	0	0	NA	0	0	0	0	0
58	0	NA	1	24	NA	1397	NA	NA	NA	NA	NA	NA	NA	NA	NA	NA	0	0	4	3	1	1	0	26.42	0	1	1	NA	0
59	0	NA	1	27	NA	1411	NA	NA	NA	NA	NA	NA	NA	NA	NA	NA	0	0	3	3	1	0	1	23.55	0	0	0	0	0
60	0	NA	1	30	NA	1452	NA	NA	NA	NA	NA	NA	NA	NA	NA	NA	0	0	4	4	1	1	1	27.27	0	1	1	0	0
61	0	NA	1	31	NA	1471	NA	NA	NA	NA	NA	NA	NA	NA	NA	NA	0	0	3	1	1	1	0	33.33	0	0	0	0	0
62	0	NA	1	27	NA	1480	NA	NA	NA	NA	NA	NA	NA	NA	NA	NA	0	0	3	3	1	1	0	27.61	1	0	0	0	0
63	0	NA	2	21	NA	1535	NA	NA	NA	NA	NA	NA	NA	NA	NA	NA	0	0	4	4	1	1	1	26.17	NA	0	0	0	0
64	0	NA	1	60	NA	1571	NA	NA	NA	NA	NA	NA	NA	NA	NA	NA	0	0	3	5	1	1	1	43.62	0	0	0	0	0
65	0	NA	1	38	NA	1601	NA	NA	NA	NA	NA	NA	NA	NA	NA	NA	0	0	4	4	1	1	1	22.66	1	1	1	0	0
66	0	NA	1	31	NA	1641	NA	NA	NA	NA	NA	NA	NA	NA	NA	NA	0	0	4	3	1	1	1	24.2	0	0	0	0	0
67	0	NA	1	26	NA	1698	NA	NA	NA	NA	NA	NA	NA	NA	NA	NA	0	0	3	1	1	1	1	24.06	0	0	0	0	0
68	0	NA	1	55	NA	1888	NA	NA	NA	NA	NA	NA	NA	NA	NA	NA	0	0	3	3	1	0	1	25.59	0	0	1	NA	0
69	1	1	1	22	NA	1923	NA	NA	NA	NA	NA	NA	NA	NA	NA	NA	0	0	3	3	1	1	1	19.14	NA	0	0	0	0
70	0	NA	1	22	NA	2429	NA	NA	NA	NA	NA	NA	NA	NA	NA	NA	0	0	6	5	1	0	1	NA	0	0	0	0	0
71	0	NA	2	51	31	188	1	39	0	1	0	1	0	0	0	1	0	0	3	2	1	1	1	25.71	0	0	0	0	1
72	0	NA	1	53	12	84	1	59	1	1	0	0	0	0	1	0	0	0	3	2	1	0	0	18.52	0	1	0	NA	1
73	0	NA	1	49	0	95	1	NA	1	1	0	0	0	0	1	0	0	0	3	2	1	1	1	19.22	NA	0	0	0	1
74	0	NA	1	38	68	181	1	67	1	1	0	0	0	0	1	0	0	0	3	2	1	1	0	18.51	0	0	0	0	1
75	0	NA	2	54	8	196	1	7	1	1	0	0	0	0	1	0	0	0	4	4	1	1	1	21.99	1	0	0	0	1
76	0	NA	2	49	63	230	1	62	1	1	0	0	0	0	1	0	0	0	2	2	1	0	0	21.94	0	0	0	NA	1
77	0	NA	1	52	9	271	1	NA	0	1	0	1	0	0	1	0	0	0	3	1	0	0	0	21.93	NA	0	0	0	1
78	0	NA	1	50	NA	292	1	7	1	1	0	0	0	0	1	0	0	0	3	4	1	1	1	35.42	0	0	0	0	1
79	0	NA	1	30	12	330	1	NA	0	1	0	1	0	0	1	0	0	1	6	3	1	1	1	22.22	NA	0	0	0	1
80	0	NA	2	35	23	355	1	22	0	1	0	1	0	0	1	0	0	1	6	2	1	0	0	23.19	0	0	0	0	1
81	0	NA	1	50	35	377	1	33	0	1	0	1	0	0	1	0	0	0	2	5	1	0	1	20.66	NA	0	0	0	1
82	0	NA	1	45	61	414	1	24	1	1	0	0	0	0	1	0	0	1	3	5	0	0	0	23.05	0	0	0	0	1
83	0	NA	1	53	25	417	1	23	0	1	0	1	0	0	1	0	0	1	3	2	1	1	1	44.66	0	0	0	0	1
84	0	NA	1	64	49	448	1	49	1	1	0	0	0	0	1	0	0	0	5	3	1	0	0	19.53	NA	0	0	0	1
85	1	2	1	40	54	470	1	51	1	1	0	0	0	0	1	0	0	1	3	2	1	1	1	23.94	NA	0	0	0	1
86	0	NA	1	46	9	483	1	9	1	1	0	0	0	0	1	0	0	0	3	2	1	1	1	17.71	NA	0	0	NA	1
87	0	NA	2	37	37	492	1	36	1	1	0	0	0	0	1	0	0	0	6	1	1	1	1	21.26	NA	0	0	0	1
88	0	NA	2	48	78	544	1	68	1	1	0	0	0	0	1	0	0	1	6	2	1	1	1	18.93	1	0	0	0	1
89	0	NA	1	40	53	548	1	52	1	1	0	0	0	0	1	0	0	0	3	5	1	0	0	32.89	NA	0	0	NA	1
90	0	NA	1	26	38	579	1	9	0	1	0	1	0	0	1	0	0	0	3	5	0	0	0	22.6	NA	0	0	0	1
91	0	NA	1	36	72	635	1	4	1	1	0	0	0	0	1	0	0	0	3	5	1	1	1	24.06	0	0	0	NA	1
92	0	NA	2	51	50	645	1	50	1	1	0	0	0	0	1	0	0	0	3	1	1	1	0	20.96	NA	0	0	0	1
93	0	NA	1	33	12	867	1	11	1	1	0	0	0	0	1	0	0	0	3	2	1	1	0	28.65	0	0	0	0	1
94	0	NA	1	45	52	1057	1	32	1	1	0	0	0	0	1	0	0	1	2	3	0	0	0	NA	NA	0	0	0	1
95	0	NA	1	51	50	1192	1	48	1	1	0	0	0	0	1	0	0	1	3	2	1	1	1	21.91	0	0	0	0	1
96	0	NA	1	23	7	1362	1	4	0	1	0	0	0	1	1	0	0	0	4	3	1	1	1	30.8	NA	0	0	0	1
97	0	NA	2	32	3	3	0	NA	0	0	0	0	0	0	0	0	0	0	4	3	1	1	1	17.51	0	0	0	0	1
98	0	NA	1	30	0	4	0	NA	0	0	0	0	0	0	0	0	0	1	5	5	1	1	1	19.2	1	0	0	0	1
99	0	NA	1	47	1	7	0	NA	0	0	0	0	0	0	0	0	0	0	3	1	1	0	1	19.91	0	0	0	NA	1
100	0	NA	2	40	0	9	0	NA	0	0	0	0	0	0	0	0	0	0	6	2	1	1	1	21.41	1	1	0	0	1
101	0	NA	2	39	0	30	0	NA	0	0	0	0	0	0	0	0	0	0	5	2	1	0	1	17.36	0	0	1	0	1
102	0	NA	1	27	0	37	0	NA	0	0	0	0	0	0	0	0	0	0	6	5	0	1	0	19.3	0	0	0	0	1
103	0	NA	2	34	0	39	0	NA	0	0	0	0	0	0	0	0	0	0	6	2	1	1	0	20.2	0	0	0	0	1
104	0	NA	2	49	19	41	1	19	0	1	0	1	0	1	0	0	0	0	3	2	1	1	1	24.45	0	0	0	0	1
105	0	NA	1	32	97	44	1	53	1	1	0	0	0	1	0	0	0	1	3	5	1	1	0	20.7	1	0	0	1	1
106	0	NA	1	40	0	46	0	NA	0	0	0	0	0	0	0	0	0	0	1	2	1	1	1	22.83	0	1	0	1	1
107	0	NA	1	24	1	48	0	NA	0	0	0	0	0	0	0	0	0	1	3	1	1	1	0	20.45	NA	1	0	1	1
108	0	NA	1	32	0	55	0	NA	0	0	0	0	0	0	0	0	0	0	3	5	0	0	0	25.95	0	0	0	0	1
109	0	NA	1	27	0	56	0	NA	0	0	0	0	0	0	0	0	0	0	3	2	1	1	1	15.11	0	0	0	0	1
110	0	NA	1	41	1	62	0	NA	0	0	0	0	0	0	0	0	0	0	2	4	1	1	1	20.55	1	1	1	0	1
111	0	NA	1	35	0	66	0	NA	0	0	0	0	0	0	0	0	0	0	3	2	1	1	0	21.83	1	0	1	0	1
112	0	NA	1	33	71	71	1	68	1	1	0	0	0	1	0	0	0	0	3	5	1	1	0	24.59	NA	0	0	0	1
113	0	NA	1	37	NA	75	0	NA	0	0	0	0	0	0	0	0	0	1	5	3	1	1	1	25.08	NA	1	0	1	1
114	0	NA	2	49	4	79	0	NA	0	0	0	0	0	0	0	0	0	1	4	2	1	1	0	23.7	0	0	0	1	1
115	0	NA	1	42	41	90	0	NA	0	0	0	0	0	0	0	0	0	0	3	1	1	1	0	30.49	0	0	1	0	1
116	0	NA	1	50	0	92	0	NA	0	0	0	0	0	0	0	0	0	1	2	1	1	0	0	16.86	0	1	0	1	1
117	0	NA	2	39	1	93	0	NA	0	0	0	0	0	0	0	0	0	0	6	1	1	0	1	19.92	0	0	0	0	1
118	0	NA	1	51	0	98	0	NA	0	0	0	0	0	0	0	0	0	0	2	1	1	0	1	14.53	0	1	0	1	1
119	0	NA	2	49	0	104	0	NA	0	0	0	0	0	0	0	0	0	0	5	5	1	1	1	20.07	0	0	0	0	1
120	0	NA	1	44	0	104	0	NA	0	0	0	0	0	0	0	0	0	0	3	5	1	1	0	23.31	0	0	0	0	1
121	0	NA	2	54	0	109	0	NA	0	0	0	0	0	0	0	0	0	1	6	2	1	1	1	17.51	0	0	0	0	1
122	0	NA	2	39	NA	110	0	NA	0	0	0	0	0	0	0	0	0	1	3	5	1	1	1	21.6	NA	1	0	0	1
123	0	NA	2	52	0	110	0	NA	0	0	0	0	0	0	0	0	0	1	5	2	1	1	0	16.3	NA	0	1	NA	1
124	0	NA	2	34	0	110	0	NA	0	0	0	0	0	0	0	0	0	0	4	2	1	1	0	28.84	0	0	0	0	1
125	0	NA	1	66	9	112	0	NA	0	0	0	0	0	0	0	0	0	0	3	1	1	1	0	19.53	0	0	0	0	1
126	0	NA	1	32	92	115	1	92	1	1	0	0	0	1	0	0	0	0	3	2	1	1	1	25.56	0	0	0	0	1
127	0	NA	1	34	1	116	0	NA	0	0	0	0	0	0	0	0	0	1	3	2	1	1	1	23.83	NA	0	0	0	1
128	0	NA	2	42	0	125	0	NA	0	0	0	0	0	0	0	0	0	0	3	2	1	1	1	24.38	0	0	0	0	1
129	0	NA	2	56	0	130	0	NA	0	0	0	0	0	0	0	0	0	0	3	2	1	1	1	23.02	0	0	0	0	1
130	1	1	1	28	0	134	0	NA	0	0	0	0	0	0	0	0	0	1	5	2	1	1	0	22.27	NA	0	0	1	1
131	0	NA	1	38	0	135	0	NA	0	0	0	0	0	0	0	0	0	1	3	5	1	0	0	21.41	0	0	0	0	1
132	0	NA	1	45	0	151	0	NA	0	0	0	0	0	0	0	0	0	1	6	5	1	0	1	22.22	0	0	0	0	1
133	0	NA	1	35	0	153	0	NA	0	0	0	0	0	0	0	0	0	1	5	2	1	1	0	24.57	0	0	0	0	1
134	0	NA	2	34	0	160	0	NA	0	0	0	0	0	0	0	0	0	0	3	3	1	1	1	22.39	NA	0	1	0	1
135	0	NA	1	40	0	163	0	NA	0	0	0	0	0	0	0	0	0	0	3	1	1	0	0	18.31	0	0	0	0	1
136	0	NA	1	35	0	165	0	NA	0	0	0	0	0	0	0	0	0	0	3	2	1	1	1	24.65	0	0	1	0	1
137	0	NA	1	30	65	175	1	66	1	1	0	0	0	1	0	0	0	0	3	3	1	1	1	30.12	0	0	0	0	1
138	0	NA	1	38	0	176	0	NA	0	0	0	0	0	0	0	0	0	1	3	2	1	1	0	30.77	NA	0	1	NA	1
139	0	NA	2	42	2	176	0	NA	0	0	0	0	0	0	0	0	0	0	6	3	1	0	1	23.74	NA	0	0	0	1
140	0	NA	1	36	86	177	1	83	1	1	0	0	0	1	0	0	0	0	5	3	1	1	0	16.65	0	0	0	0	1
141	0	NA	1	31	81	180	0	NA	0	0	0	0	0	0	0	0	0	0	3	5	0	0	0	25.64	1	1	0	0	1
142	0	NA	1	35	44	186	1	24	1	1	0	0	0	1	0	0	0	0	3	5	0	0	0	22.06	0	0	0	0	1
143	0	NA	1	45	1	186	0	NA	0	0	0	0	0	0	0	0	0	0	3	2	1	1	1	20.03	0	0	0	0	1
144	0	NA	2	35	0	187	0	NA	0	0	0	0	0	0	0	0	0	1	3	3	1	1	1	17.36	NA	0	1	NA	1
145	0	NA	2	46	4	191	0	NA	0	0	0	0	0	0	0	0	0	1	2	2	1	0	1	22.04	NA	0	1	0	1
146	0	NA	1	41	0	233	0	NA	0	0	0	0	0	0	0	0	0	1	3	2	1	1	1	16.63	0	0	0	0	1
147	0	NA	1	44	0	248	0	NA	0	0	0	0	0	0	0	0	0	0	3	5	0	0	0	17.65	0	0	0	0	1
148	0	NA	2	47	0	256	0	NA	0	0	0	0	0	0	0	0	0	1	3	2	1	1	0	22.31	NA	0	1	NA	1
149	0	NA	1	29	5	284	0	NA	0	0	0	0	0	0	0	0	0	0	6	1	1	1	0	21.88	NA	0	0	0	1
150	0	NA	2	35	0	286	0	NA	0	0	0	0	0	0	0	0	0	0	4	2	1	1	0	22.96	1	1	1	0	1
151	0	NA	1	35	4	303	1	3	1	1	0	0	0	1	0	0	0	1	6	1	1	1	1	23.31	NA	0	0	0	1
152	1	1	2	45	1	312	0	NA	0	0	0	0	0	0	0	0	0	0	2	2	1	1	1	20.58	0	0	0	1	1
153	0	NA	1	50	0	331	0	NA	0	0	0	0	0	0	0	0	0	1	3	2	1	1	0	21.64	NA	0	0	NA	1
154	0	NA	1	30	25	331	1	27	0	1	0	1	0	1	0	0	0	1	6	5	0	0	0	24.77	0	0	0	0	1
155	0	NA	1	31	0	334	0	NA	0	0	0	0	0	0	0	0	0	0	4	3	1	1	1	20.7	0	0	0	0	1
156	0	NA	1	47	69	347	1	46	1	1	0	0	0	1	0	0	0	0	3	2	1	1	1	32.89	0	0	0	0	1
157	0	NA	1	45	0	362	0	NA	0	0	0	0	0	0	0	0	0	1	3	1	1	1	0	25.65	0	1	0	0	1
158	0	NA	1	35	19	375	1	12	1	1	0	1	0	0	0	0	0	0	3	2	0	0	0	NA	NA	0	0	0	1
159	1	1	1	34	51	385	1	44	1	1	0	0	0	1	0	0	0	0	3	2	0	1	0	21.48	NA	0	0	0	1
160	0	NA	2	40	0	392	0	NA	0	0	0	0	0	0	0	0	0	0	6	1	1	1	0	19.13	0	0	0	0	1
161	0	NA	1	39	82	406	1	16	1	1	0	0	0	1	0	0	0	0	3	1	1	1	0	26.22	NA	0	0	0	1
162	0	NA	2	29	14	419	0	NA	0	0	0	0	0	0	0	0	0	0	6	2	1	1	1	22.14	0	0	0	0	1
163	0	NA	1	32	34	428	0	NA	0	0	0	0	0	0	0	0	0	0	3	1	1	0	1	21.63	NA	0	0	0	1
164	0	NA	2	43	NA	438	0	NA	0	0	0	0	0	0	0	0	0	0	6	1	1	1	0	17.16	NA	1	1	1	1
165	0	NA	1	40	0	440	0	NA	0	0	0	0	0	0	0	0	0	0	6	2	1	0	1	30.75	0	0	0	0	1
166	0	NA	1	38	0	447	0	NA	0	0	0	0	0	0	0	0	0	0	3	5	1	0	0	20.02	NA	1	0	1	1
167	0	NA	1	34	45	476	1	15	0	1	0	1	0	1	0	0	0	0	2	2	1	0	1	23.19	0	0	0	0	1
168	0	NA	1	28	0	482	0	NA	0	0	0	0	0	0	0	0	0	1	6	2	1	1	1	20.31	0	0	0	0	1
169	0	NA	2	35	0	484	0	NA	0	0	0	0	0	0	0	0	0	0	6	3	1	1	1	20.03	0	0	0	0	1
170	0	NA	1	39	51	490	1	50	1	1	0	0	0	1	0	0	1	0	3	1	1	1	1	25.39	NA	0	0	0	1
171	0	NA	1	41	88	497	1	67	1	1	0	0	0	1	0	0	0	0	4	5	1	1	0	22.86	NA	0	0	0	1
172	0	NA	1	50	0	506	0	NA	0	0	0	0	0	0	0	0	0	1	3	1	1	0	0	17.31	1	1	0	NA	1
173	0	NA	1	32	75	514	1	NA	1	1	0	0	0	1	0	0	0	0	3	5	1	1	1	19.61	NA	0	0	0	1
174	0	NA	1	33	40	531	1	37	1	1	0	0	0	1	0	0	0	1	3	5	0	1	0	20.28	0	0	0	0	1
175	0	NA	1	43	20	539	1	NA	1	1	0	0	0	1	0	0	0	0	3	2	1	0	1	20.31	NA	1	0	NA	1
176	0	NA	1	39	68	572	1	52	1	1	0	0	0	1	0	0	0	1	2	1	1	1	1	24.61	0	0	0	0	1
177	0	NA	1	47	87	577	1	79	1	1	0	0	0	1	0	0	0	1	3	3	1	0	0	36.06	NA	0	0	0	1
178	1	3	1	40	102	583	1	96	1	1	0	0	0	1	0	0	0	0	3	1	1	0	0	31.6	0	0	0	0	1
179	1	1	1	30	76	604	0	NA	0	0	0	0	0	0	0	0	0	1	5	2	1	1	0	23.01	0	0	1	0	1
180	0	NA	1	52	0	640	0	NA	0	0	0	0	0	0	0	0	0	0	3	2	1	1	1	18.26	0	1	0	0	1
181	0	NA	1	44	95	704	1	NA	1	1	0	0	0	1	0	0	0	0	5	1	1	0	0	24.97	NA	0	0	0	1
182	0	NA	1	42	6	707	0	NA	0	0	0	0	0	0	0	0	0	0	3	2	1	1	0	27.11	0	1	0	1	1
183	0	NA	1	39	58	721	1	9	1	1	0	0	0	1	0	0	0	0	3	2	1	1	1	29.72	0	0	0	0	1
184	0	NA	1	29	0	776	0	NA	0	0	0	0	0	0	0	0	0	1	3	2	1	1	1	21.45	1	0	0	0	1
185	1	3	1	64	3	791	0	NA	0	0	0	0	0	0	0	0	0	0	3	1	1	0	1	25.1	NA	0	0	0	1
186	0	NA	1	37	41	793	1	40	1	1	0	0	0	1	0	0	0	0	3	5	1	1	1	29.34	NA	0	0	0	1
187	0	NA	1	29	1	824	1	46	0	1	0	1	0	1	0	0	0	0	3	2	1	1	1	20.81	0	0	0	0	1
188	0	NA	1	50	95	915	1	94	1	1	0	0	0	1	0	0	0	0	5	2	1	0	0	18.28	0	0	0	0	1
189	0	NA	1	50	73	929	0	NA	0	0	0	0	0	0	0	0	0	0	3	2	1	1	0	30.27	0	0	0	0	1
190	0	NA	2	42	0	942	0	NA	0	0	0	0	0	0	0	0	0	0	3	2	1	1	0	22.43	NA	0	0	0	1
191	1	2	1	22	5	1520	0	NA	0	0	0	0	0	0	0	0	0	1	5	2	1	0	1	28.69	NA	0	0	NA	1
192	0	NA	1	47	96	1677	1	92	1	1	0	0	0	1	0	0	0	0	3	5	1	1	1	21.22	NA	0	0	0	1
